# Supplementary material for: Knowledge, Attitude, and Behaviour with Regard to Medication Errors in Intravenous Therapy: A Cross-Cultural Pilot Study
Source: Healthcare (Basel). 2023 Feb 3;11(3):436. doi: 10.3390/healthcare11030436 (PMC9914852; doi:10.3390/healthcare11030436)
Supplement: Supplementary file 1 [file healthcare-11-00436-s001.zip]

Archive with 1 entries (1 files):
- healthcare-2076161-supplementary.pdf
